# Supplementary material for: Therapeutic Potential of Linearol in Combination with Radiotherapy for the Treatment of Glioblastoma In Vitro
Source: Int J Mol Sci. 2023 Feb 13;24(4):3760. doi: 10.3390/ijms24043760 (PMC9958920; doi:10.3390/ijms24043760)
Supplement: Supplementary file 1 [file ijms-24-03760-s001.zip]

Archive with 1 entries (1 files):
- ijms-2141804-supplementary.pdf
